# Supplementary material for: Clam Shell-Derived Hydroxyapatite: A Green Approach for the Photocatalytic Degradation of a Model Pollutant from the Textile Industry
Source: Materials (Basel). 2024 May 22;17(11):2492. doi: 10.3390/ma17112492 (PMC11172594; doi:10.3390/ma17112492)
Supplement: Supplementary file 1 [file materials-17-02492-s001.zip]

Archive with 1 entries (1 files):
- materials-2997597-supplementary.pdf
